# Supplementary material for: Hepatitis B Co-Infection Has Limited Impact on Liver Stiffness Regression in Chronic Hepatitis C Patients Treated with Direct-Acting Antivirals
Source: Viruses. 2022 Apr 10;14(4):786. doi: 10.3390/v14040786 (PMC9024676; doi:10.3390/v14040786)
Supplement: Supplementary file 1 [file viruses-14-00786-s001.zip]

Archive with 1 entries (1 files):
- viruses-1649390-supplementary.pdf
